# Supplementary material for: A Nanocomposite Paste Electrode Sensor for Simultaneous Detection of Uric Acid and Bisphenol A Using Zinc Hydroxide Nitrate-Sodium Dodecylsulfate Bispyribac
Source: Sensors (Basel). 2023 Oct 10;23(20):8366. doi: 10.3390/s23208366 (PMC10610553; doi:10.3390/s23208366)
Supplement: Supplementary file 1 [file sensors-23-08366-s001.zip]

Archive with 1 entries (1 files):
- sensors-2541913-supplementary.pdf
